# Supplementary material for: Transcription-induced supercoiling as the driving force of chromatin loop extrusion during formation of TADs in interphase chromosomes
Source: Nucleic Acids Res. 2017 Nov 13;46(4):1648–60. doi: 10.1093/nar/gkx1123 (PMC5829651; doi:10.1093/nar/gkx1123)
Supplement: Supplementary Data [file gkx1123_supp.zip]

Archive with 7 entries (7 files):
- Captions-to-SI-figures.pdf
- Figure S2.pdf
- Figure S3.pdf
- Figure S4.pdf
- Movie S1.mov
- Movie S2.mov
- Movie S3.mp4
